# Supplementary material for: High-resolution gridded population datasets for Latin America and the Caribbean in 2010, 2015, and 2020
Source: Sci Data. 2015 Sep 1;2:150045. doi: 10.1038/sdata.2015.45 (PMC4555876; doi:10.1038/sdata.2015.45)
Supplement: Supplementary file 1 [file sdata201545-isa1.zip]

Archive with 3 entries (3 files):
- i_Investigation.txt
- s_study_Sorichetta.txt
- a_assay_Sorichetta.txt
