# Supplementary material for: High-resolution gridded population datasets for Latin America and the Caribbean in 2010, 2015, and 2020
Source: Sci Data. 2015 Sep 1;2:150045. doi: 10.1038/sdata.2015.45 (PMC4555876; doi:10.1038/sdata.2015.45)
Supplement: Supplementary file 1 [file sdata201545-isa1.zip › a_assay_Sorichetta.txt]

Sample Name	Protocol REF	Assay Name	Raw Data File	Comment [Data Repository]	Comment [Data Record Accession]	Comment [Data Record URI]
ATG	Data preparation	ATG-POP	ATG-POP.7z	Harvard Dataverse Network	doi:10.7910/DVN/PUGPVR	http://dx.doi.org/10.7910/DVN/PUGPVR
ARG	Data preparation	ARG-POP-PPH	ARG-POP-PPH.7z	Harvard Dataverse Network	doi:10.7910/DVN/PUGPVR	http://dx.doi.org/10.7910/DVN/PUGPVR
ARG	Data preparation	ARG-POP-PPP	ARG-POP-PPP.7z	Harvard Dataverse Network	doi:10.7910/DVN/PUGPVR	http://dx.doi.org/10.7910/DVN/PUGPVR
BLZ	Data preparation	BLZ-POP	BLZ-POP.7z	Harvard Dataverse Network	doi:10.7910/DVN/PUGPVR	http://dx.doi.org/10.7910/DVN/PUGPVR
BOL	Data preparation	BOL-POP	BOL-POP.7z	Harvard Dataverse Network	doi:10.7910/DVN/PUGPVR	http://dx.doi.org/10.7910/DVN/PUGPVR
BRA	Data preparation	BRA-POP-PPH-2010	BRA-POP-PPH-2010.7z	Harvard Dataverse Network	doi:10.7910/DVN/PUGPVR	http://dx.doi.org/10.7910/DVN/PUGPVR
BRA	Data preparation	BRA-POP-PPH-2015	BRA-POP-PPH-2015.7z	Harvard Dataverse Network	doi:10.7910/DVN/PUGPVR	http://dx.doi.org/10.7910/DVN/PUGPVR
BRA	Data preparation	BRA-POP-PPH-2020	BRA-POP-PPH-2020.7z	Harvard Dataverse Network	doi:10.7910/DVN/PUGPVR	http://dx.doi.org/10.7910/DVN/PUGPVR
BRA	Data preparation	BRA-POP-PPP-2010	BRA-POP-PPP-2010.7z	Harvard Dataverse Network	doi:10.7910/DVN/PUGPVR	http://dx.doi.org/10.7910/DVN/PUGPVR
BRA	Data preparation	BRA-POP-PPP-2015	BRA-POP-PPP-2015.7z	Harvard Dataverse Network	doi:10.7910/DVN/PUGPVR	http://dx.doi.org/10.7910/DVN/PUGPVR
BRA	Data preparation	BRA-POP-PPP-2020	BRA-POP-PPP-2020.7z	Harvard Dataverse Network	doi:10.7910/DVN/PUGPVR	http://dx.doi.org/10.7910/DVN/PUGPVR
CHL	Data preparation	CHL-POP	CHL-POP.7z	Harvard Dataverse Network	doi:10.7910/DVN/PUGPVR	http://dx.doi.org/10.7910/DVN/PUGPVR
COL	Data preparation	COL-POP	COL-POP.7z	Harvard Dataverse Network	doi:10.7910/DVN/PUGPVR	http://dx.doi.org/10.7910/DVN/PUGPVR
CRI	Data preparation	CRI-POP	CRI-POP.7z	Harvard Dataverse Network	doi:10.7910/DVN/PUGPVR	http://dx.doi.org/10.7910/DVN/PUGPVR
CUB	Data preparation	CUB-POP	CUB-POP.7z	Harvard Dataverse Network	doi:10.7910/DVN/PUGPVR	http://dx.doi.org/10.7910/DVN/PUGPVR
DOM	Data preparation	DOM-POP	DOM-POP.7z	Harvard Dataverse Network	doi:10.7910/DVN/PUGPVR	http://dx.doi.org/10.7910/DVN/PUGPVR
ECU	Data preparation	ECU-POP	ECU-POP.7z	Harvard Dataverse Network	doi:10.7910/DVN/PUGPVR	http://dx.doi.org/10.7910/DVN/PUGPVR
SLV	Data preparation	SLV-POP	SLV-POP.7z	Harvard Dataverse Network	doi:10.7910/DVN/PUGPVR	http://dx.doi.org/10.7910/DVN/PUGPVR
GUF	Data preparation	GUF-POP	GUF-POP.7z	Harvard Dataverse Network	doi:10.7910/DVN/PUGPVR	http://dx.doi.org/10.7910/DVN/PUGPVR
GTM	Data preparation	GTM-POP	GTM-POP.7z	Harvard Dataverse Network	doi:10.7910/DVN/PUGPVR	http://dx.doi.org/10.7910/DVN/PUGPVR
GUY	Data preparation	GUY-POP	GUY-POP.7z	Harvard Dataverse Network	doi:10.7910/DVN/PUGPVR	http://dx.doi.org/10.7910/DVN/PUGPVR
HTI	Data preparation	HTI-POP	HTI-POP.7z	Harvard Dataverse Network	doi:10.7910/DVN/PUGPVR	http://dx.doi.org/10.7910/DVN/PUGPVR
HND	Data preparation	HND-POP	HND-POP.7z	Harvard Dataverse Network	doi:10.7910/DVN/PUGPVR	http://dx.doi.org/10.7910/DVN/PUGPVR
JAM	Data preparation	JAM-POP	JAM-POP.7z	Harvard Dataverse Network	doi:10.7910/DVN/PUGPVR	http://dx.doi.org/10.7910/DVN/PUGPVR
MEX	Data preparation	MEX-POP-PPH	MEX-POP-PPH.7z	Harvard Dataverse Network	doi:10.7910/DVN/PUGPVR	http://dx.doi.org/10.7910/DVN/PUGPVR
MEX	Data preparation	MEX-POP-PPP	MEX-POP-PPP.7z	Harvard Dataverse Network	doi:10.7910/DVN/PUGPVR	http://dx.doi.org/10.7910/DVN/PUGPVR
NIC	Data preparation	NIC-POP	NIC-POP.7z	Harvard Dataverse Network	doi:10.7910/DVN/PUGPVR	http://dx.doi.org/10.7910/DVN/PUGPVR
PAN	Data preparation	PAN-POP	PAN-POP.7z	Harvard Dataverse Network	doi:10.7910/DVN/PUGPVR	http://dx.doi.org/10.7910/DVN/PUGPVR
PRY	Data preparation	PRY-POP	PRY-POP.7z	Harvard Dataverse Network	doi:10.7910/DVN/PUGPVR	http://dx.doi.org/10.7910/DVN/PUGPVR
PER	Data preparation	PER-POP	PER-POP.7z	Harvard Dataverse Network	doi:10.7910/DVN/PUGPVR	http://dx.doi.org/10.7910/DVN/PUGPVR
PRI	Data preparation	PRI-POP	PRI-POP.7z	Harvard Dataverse Network	doi:10.7910/DVN/PUGPVR	http://dx.doi.org/10.7910/DVN/PUGPVR
SUR	Data preparation	SUR-POP	SUR-POP.7z	Harvard Dataverse Network	doi:10.7910/DVN/PUGPVR	http://dx.doi.org/10.7910/DVN/PUGPVR
TTO	Data preparation	TTO-POP	TTO-POP.7z	Harvard Dataverse Network	doi:10.7910/DVN/PUGPVR	http://dx.doi.org/10.7910/DVN/PUGPVR
URY	Data preparation	URY-POP	URY-POP.7z	Harvard Dataverse Network	doi:10.7910/DVN/PUGPVR	http://dx.doi.org/10.7910/DVN/PUGPVR
VEN	Data preparation	VEN-POP	VEN-POP.7z	Harvard Dataverse Network	doi:10.7910/DVN/PUGPVR	http://dx.doi.org/10.7910/DVN/PUGPVR
